# Supplementary material for: Analytical Evaluation of Visby Medical RT-PCR Portable Device for Rapid Detection of SARS-CoV-2
Source: Diagnostics (Basel). 2021 Apr 29;11(5):813. doi: 10.3390/diagnostics11050813 (PMC8146445; doi:10.3390/diagnostics11050813)
Supplement: Supplementary file 1 [file diagnostics-11-00813-s001.zip]

Archive with 1 entries (1 files):
- diagnostics-1156305-supplementary.pdf
